# Supplementary material for: Definition of Environmental Variables and Critical Periods to Evaluate Heat Tolerance in Large White Pigs Based on Single-Step Genomic Reaction Norms
Source: Front Genet. 2021 Nov 23;12:717409. doi: 10.3389/fgene.2021.717409 (PMC8650309; doi:10.3389/fgene.2021.717409)
Supplement: Supplementary file 2 [file DataSheet1.zip]

Archive with 2 entries (2 files):
- Table 3.XLSX
- Tables 1 - 2.DOCX
