# Supplementary material for: Definition of Environmental Variables and Critical Periods to Evaluate Heat Tolerance in Large White Pigs Based on Single-Step Genomic Reaction Norms
Source: Front Genet. 2021 Nov 23;12:717409. doi: 10.3389/fgene.2021.717409 (PMC8650309; doi:10.3389/fgene.2021.717409)
Supplement: Supplementary file 2 [file DataSheet1.zip › Table 3.XLSX]

## Sheet: Sheet1
Table S3. Estimation of variance components for the intercept and slope for all environmental variables and critical periods for each studied trait.
Traits1	Maximum Temperature2						Average Temperature						Minimum Temperature						Dew point						Average Relative Humidity						Disconfort Index						Temperature-Humidity index
	a		pe		ce		a		pe		ce		a		pe		ce		a		pe		ce		a		pe		ce		a		pe		ce		a		pe		ce
OTW_303	40.023	-14.443	-	-	33.696	0.048	39.874	-10.68	-	-	34.592	1.1016	38.434	-3.445	-	-	32.992	2.941	35.478	7.3149	-	-	31.553	-0.46558	35.419	10.234	-	-	30.491	4.119	37.593	-5.87	-	-	31.578	3.086	37.496	-8.287	-	-	30.915	1.656
	-14.443	52.35	-	-	0.048	5.192	-10.68	39.25	-	-	1.1016	1.428	-3.445	25.379	-	-	2.941	0.266	7.3149	5.8214	-	-	-0.46558	11.611	10.234	3.044	-	-	4.119	0.572	-5.87	51.797	-	-	3.086	0.453	-8.287	53.117	-	-	1.656	0.711
OTW_120	46.208	-17.088	-	-	35.594	-8.4183	40.119	-2.3124	-	-	35.24	-6.1195	36.895	1.5797	-	-	35.398	-0.45361	36.273	4.4527	-	-	29.847	-3.4857	36.223	12.793	-	-	29.656	7.9967	32.597	7.8107	-	-	34.738	-2.8625	29.846	7.7176	-	-	32.953	-4.4138
	-17.088	32.885	-	-	-8.4183	25.028	-2.3124	0.92694	-	-	-6.1195	23.118	1.5797	0.39873	-	-	-0.45361	7.9151	4.4527	0.6705	-	-	-3.4857	27.76	12.793	4.5351	-	-	7.9967	2.3543	7.8107	1.901	-	-	-2.8625	14.164	7.7176	2.009	-	-	-4.4138	18.988
MDP_30	10.244	1.522	-	-	1.921	-0.059	9.918	1.549	-	-	1.813	0.0074	9.716	1.409	-	-	1.87	0.294	9.1926	1.267	-	-	1.6422	-0.3824	10.384	-0.902	-	-	1.921	-1.219	9.679	1.0288	-	-	1.895	0.018	8.68	1.138	-	-	1.835	-0.09
	1.522	0.228	-	-	-0.059	0.002	1.549	0.245	-	-	0.0074	0.0007	1.409	0.212	-	-	0.294	0.048	1.267	0.44897	-	-	-0.3824	0.74813	-0.902	1.23	-	-	-1.219	3.119	1.0288	0.111	-	-	0.018	0.00046	1.138	0.151	-	-	-0.09	0.0048
MDP_120	9.7107	1.2976	-	-	1.559	-0.43186	9.2328	0.68065	-	-	1.5654	-0.39277	9.0847	1.3433	-	-	1.7512	-0.9459	9.585	0.2277	-	-	1.6078	-0.57254	11.441	-2.1451	-	-	1.9687	-0.93256	9.1215	1.0501	-	-	1.8085	-0.57272	9.087	1.0458	-	-	1.8519	-0.9493
	1.2976	0.19201	-	-	-0.43186	1.2882	0.68065	0.22868	-	-	-0.39277	1.322	1.3433	0.20169	-	-	-0.9459	1.883	0.2277	0.39495	-	-	-0.57254	1.2533	-2.1451	0.9079	-	-	-0.93256	3.1439	1.0501	0.12302	-	-	-0.57272	1.274	1.0458	0.1256	-	-	-0.9493	1.836
BFT_30	6.841	-0.276	-	-	0.892	-0.156	6.866	-0.261	-	-	0.907	-0.1474	6.776	-0.175	-	-	0.978	-0.212	6.3301	-0.11726	-	-	1.0339	-0.24308	7.114	-1.002	-	-	1.136	-0.439	6.437	-0.033	-	-	1.039	-0.236	6.3636	-0.132	-	-	1.017	-0.246
	-0.276	0.375	-	-	-0.156	0.386	-0.261	0.197	-	-	-0.1474	0.292	-0.175	0.234	-	-	-0.212	0.466	-0.11726	0.36674	-	-	-0.24308	0.32078	-1.002	1.0255	-	-	-0.439	1.019	-0.033	0.145	-	-	-0.236	0.347	-0.132	0.102	-	-	-0.246	0.406
BFT_120	6.8259	-0.37698	-	-	0.83824	-0.0505	6.8331	-0.31481	-	-	0.85509	-0.10898	7.1157	-0.54823	-	-	0.8672	-0.17322	6.3659	-0.085185	-	-	0.8638	-0.15606	6.4024	-0.28173	-	-	0.93165	-0.16352	6.6384	-0.27828	-	-	0.89465	-0.12324	6.4236	-0.19577	-	-	0.8925	-0.18461
	-0.37698	0.64881	-	-	-0.0505	0.4698	-0.31481	0.33338	-	-	-0.10898	0.44347	-0.54823	0.64955	-	-	-0.17322	0.50721	-0.085185	0.33274	-	-	-0.15606	0.52488	-0.28173	0.96456	-	-	-0.16352	0.82212	-0.27828	0.68153	-	-	-0.12324	0.40302	-0.19577	0.70013	-	-	-0.18461	0.55623
TNB	1.04	0.05224	0.12529	-0.0591	0.79181	-0.27438	1.0056	0.10447	0.78893	-0.242	0.13275	-0.0594	0.99794	0.12565	0.77445	-0.21771	0.13974	-0.0662	1.0319	0.10594	0.67918	-0.099399	0.12697	-0.05153	1.0301	0.11949	0.56785	0.27698	0.13094	-0.05424	1.0184	0.06479	0.77488	-0.2628	0.1369	-0.05037	1.0159	0.03223	0.84255	-0.34849	0.12719	-0.04551
	0.05224	0.20143	-0.0591	0.15897	-0.27438	0.9108	0.10447	0.15667	-0.242	0.79009	-0.0594	0.09	0.12565	0.20956	-0.21771	0.77126	-0.0662	0.0339	0.10594	0.15843	-0.099399	0.8087	-0.05153	0.043968	0.11949	0.10428	0.27698	0.20846	-0.05424	0.0925	0.06479	0.182	-0.2628	0.8971	-0.05037	0.08124	0.03223	0.213	-0.34849	0.98476	-0.04551	0.08687
TBA	0.8099	0.0667	0.78767	-0.25142	0.10594	-0.03817	0.80809	0.08672	0.76421	-0.19974	0.11353	-0.04759	0.8029	0.09062	0.7559	-0.1921	0.11316	-0.02734	0.83867	0.081359	0.67655	-0.085125	0.11388	-0.028	0.82168	0.0488	0.55883	0.26349	0.11677	-0.03868	0.16017	0.012517	0.15072	-0.04568	0.02398	-0.0071	0.80678	0.02815	0.79813	-0.28808	0.11146	-0.03413
	0.0667	0.27268	-0.25142	0.57396	-0.03817	0.0967	0.08672	0.21602	-0.19974	0.49159	-0.04759	0.05881	0.09062	0.20864	-0.1921	0.4884	-0.02734	0.04748	0.081359	0.16634	-0.085125	0.56041	-0.028	0.040722	0.0488	0.10724	0.26349	0.19661	-0.03868	0.08535	0.012517	0.036484	-0.04568	0.13056	-0.0071	0.1221	0.02815	0.1998	-0.28808	0.72615	-0.03413	0.06153
NBD	0.05162	-0.00015358	0.043644	-0.035058	0.006318	-0.0067749	0.052523	-0.001044	0.042665	-0.034275	0.006239	-0.004926	0.051283	0.0001692	0.042301	-0.032599	0.0064105	-0.00664	0.051299	0.0013233	0.033819	-0.022243	0.0039309	-0.0035041	0.047911	0.011221	0.0291	0.001311	0.0041247	-0.00062548	0.052066	0.00067355	0.045681	-0.03959	0.006242	-0.00587	0.05275	-0.000315	0.052594	-0.0489	0.00693	-0.0057499
	-0.00015358	0.00217	-0.035058	0.074982	-0.0067749	0.019343	-0.001044	0.0039079	-0.034275	0.069863	-0.004926	0.014075	0.0001692	0.004027	-0.032599	0.0715	-0.00664	0.009804	0.0013233	0.0029602	-0.022243	0.062859	-0.0035041	0.010321	0.011221	0.01222	0.001311	0.014185	-0.00062548	0.01163	0.00067355	0.002988	-0.03959	0.076121	-0.00587	0.01224	-0.000315	0.0032027	-0.0489	0.08597	-0.0057499	0.01401
IWE	0.78193	-0.08688	0.77713	-0.78942	0.37668	-0.09661	0.80198	-0.12712	0.76735	-0.86559	0.39311	-0.00241	0.82361	-0.2026	0.80603	-0.75504	0.4262	-0.08346	0.79286	-0.19124	0.87841	-0.79108	0.43653	-0.18052	1.0389	-0.64346	0.95222	-1.0846	0.4835	-0.38949	0.86964	-0.2887	0.90137	-0.81895	0.41413	-0.0974	0.91841	-0.28627	0.98136	-0.97338	0.4071	-0.0645
	-0.08688	0.9816	-0.78942	0.85496	-0.09661	0.84042	-0.12712	0.73476	-0.86559	1.0044	-0.00241	0.5037	-0.2026	0.70989	-0.75504	0.72237	-0.08346	0.31857	-0.19124	0.55049	-0.79108	0.72871	-0.18052	0.091675	-0.64346	0.44625	-1.0846	1.2421	-0.38949	0.32769	-0.2887	0.83459	-0.81895	0.7609	-0.0974	0.2979	-0.28627	0.87089	-0.97338	0.98387	-0.0645	0.2777
IBF	2.8683	-1.7914	3.7848	-5.4899	-	-	2.9815	-1.6108	4.0876	-6.2194	-	-	2.4336	-1.5225	4.5074	-6.2883	-	-	2.1482	-1.2553	4.8435	-7.2365	-	-	2.1649	-1.2839	5.1023	-6.3486	-	-	3.1207	-2.2287	5.0436	-6.7214	-	-	3.3851	-2.4929	4.7674	-5.8456	-	-
	-1.7914	4.5055	-5.4899	8.2803	-	-	-1.6108	4.1785	-6.2194	9.4696	-	-	-1.5225	3.4433	-6.2883	8.9163	-	-	-1.2553	2.7972	-7.2365	10.857	-	-	-1.2839	1.6632	-6.3486	7.8998	-	-	-2.2287	3.4949	-6.7214	9.167	-	-	-2.4929	4.2014	-5.8456	7.2247	-	-
WW_WD	0.19744	-0.0276	-	-	0.787	0.055	0.147	-0.0038	-	-	0.681	0.021	0.184	-0.053	-	-	0.762	-0.022	0.19525	-0.049945	-	-	0.73054	-0.10855	0.194	-0.181	-	-	0.838	-0.138	0.171	-0.032	-	-	0.684	0.0037	0.209	-0.0508	-	-	0.673	-0.054
	-0.0276	0.046	-	-	0.055	0.383	-0.0038	0.101	-	-	0.021	0.589	-0.053	0.138	-	-	-0.022	0.39	-0.049945	0.17328	-	-	-0.10855	0.6114	-0.181	0.715	-	-	-0.138	0.595	-0.032	0.096	-	-	0.0037	0.498	-0.0508	0.123	-	-	-0.054	0.582
WW_fd	0.13686	0.0098067		-	0.83296	0.11413	0.21332	0.0089939		-	0.78307	0.080758	0.16938	0.010389		-	0.78677	0.025965	0.050088	0.062466	-	-	0.79494	-0.040397	0.022624	0.042313	-	-	0.75454	0.025357	0.16654	-0.0056817		-	0.81084	0.024177	0.12644	-0.0048906		-	0.78642	0.0056965
	0.0098067	0.19563		-	0.11413	0.21058	0.0089939	0.16739		-	0.080758	0.26659	0.010389	0.17056		-	0.025965	0.22735	0.062466	0.10133	-	-	-0.040397	0.40534	0.042313	0.37342	-	-	0.025357	0.40437	-0.0056817	0.07702		-	0.024177	0.28112	-0.0048906	0.17422		-	0.0056965	0.30985
WN_wd	0.28645	0.17669	-	-	-	-	0.26376	0.079426	-	-	-	-	0.39536	-0.050474	-	-	-	-	0.34839	-0.38204	-	-	-	-	0.65348	-0.4398	-	-	-	-	0.4352	-0.098356	-	-	-	-	0.39375	-0.047384	-	-	-	-
	0.17669	0.41018	-	-	-	-	0.079426	0.50124	-	-	-	-	-0.050474	0.41075	-	-	-	-	-0.38204	0.9881	-	-	-	-	-0.4398	1.4734	-	-	-	-	-0.098356	0.60166	-	-	-	-	-0.047384	0.78744	-	-	-	-
WW_fd	0.48497	0.10604	-	-	-	-	0.38435	0.0098867	-	-	-	-	0.51956	-0.020745	-	-	-	-	0.49884	-0.25197	-	-	-	-	0.79097	-0.45116	-	-	-	-	0.58457	-0.25003	-	-	-	-	0.75933	-0.26544	-	-	-	-
	0.10604	1.0787	-	-	-	-	0.0098867	0.9576	-	-	-	-	-0.020745	0.9416	-	-	-	-	-0.25197	0.95271	-	-	-	-	-0.45116	1.291	-	-	-	-	-0.25003	0.71894	-	-	-	-	-0.26544	1.0633	-	-	-	-
1 OTW_30: off-test weight (Kg) considering an interval of 30 days; OTW_120: off-test weight (Kg) considering an interval of 120 days; MDP_30: ultrasound muscle depth (mm) considering an interval of 30 days; MDP_120: ultrasound muscle depth (mm) considering an interval of 120 days; BFT_30: ultrasound backfat thickness (mm) considering an interval of 30 days; BFT_120: ultrasound backfat thickness (…
2 a: animal (additive genetic) effect; pe: animal permanent environmental effect across parities; ce: litter effect.
3 In the 2×2 block between every trait and random effect, the diagonals, upper triangular and lower triangular represent additive genetic variance and covariance for the intercept and slope coefficients, respectively.
